# Supplementary material for: Genome-Wide Analysis of the TCP Transcription Factor Genes in Dendrobium catenatum Lindl
Source: Int J Mol Sci. 2021 Sep 24;22(19):10269. doi: 10.3390/ijms221910269 (PMC8508941; doi:10.3390/ijms221910269)
Supplement: Supplementary file 1 [file ijms-22-10269-s001.zip]

Archive with 1 entries (1 files):
- ijms-1374824-supplementary.pdf
